# Supplementary material for: Novel histopathologic predictors for renal outcomes in crescentic glomerulonephritis
Source: PLoS One. 2020 Jul 27;15(7):e0236051. doi: 10.1371/journal.pone.0236051 (PMC7384637; doi:10.1371/journal.pone.0236051)
Supplement: S1 File — (XLSX) [file pone.0236051.s005.xlsx]

## Sheet: n117_190907
Gender	Age ranges at biopsy	Comorbid diabetes	Comorbid hypertension	ANCA	ANCA type	anti-GBM ab	serum BUN at biopsy	serum creatinine at biopsy	eGFR at biopsy	CRP at biopsy	Renal survival	Patient death	Number of glomeruli	Number of normal glomeruli	% of normal glomeruli	Number of sclerotic glomeruli	% of slcerotic glomeruli	Number of crescentic glomeruli	% of crescentic glomeruli	Crescentic_GN_type	Crescentic_GN_type_Pathologist A	Crescentic_GN_type_Pathologist B	Degree of tubular atrophy	Presence of lymphoid aggregation	Degree of arteriosclerosis	Severe tubulointerstitial inflammation	Severe tubular atrophy	IF_IgG	IF_IgM	IF_IgA	IF_C3	IF_Fibrinogen
Female	4	0	0	Positive	P-ANCA	0	47.3	2.55	18	10.57	Survive	Death	20	10	50	2	10	8	40	Focal	Focal	Focal	1	0	1	0	0	0	0	0	0	0
Male	3	0	0	Positive	P-ANCA	0	41	2.73	24	14.72	Survive	Survive	23	5	21.7391	7	30.4348	11	47.8261	Mixed	Mixed	Mixed	1	0	0	0	0	2	0	0	3	2
Female	3	0	0	Positive	P-ANCA	0	59.9	3.58	13	0.5	Death	Survive	14	0	0	7	50	7	50	Crescentic	Crescentic	Crescentic	3	1	3	1	1	NA	NA	NA	NA	NA
Female	2	0	1	Positive	P-ANCA	0	32	1.89	28.0201	7.44	Survive	Survive	16	2	12.5	0	0	14	87.5	Mixed	Mixed	Mixed	1	0	2	0	0	0	1	1	2	0
Male	3	0	1	Negative	0	1	46.6	4.4	13	2.24	Survive	Survive	18	3	16.6667	2	11.1111	13	72.2222	Crescentic	Crescentic	Crescentic	1	0	2	0	0	0	0	0	0	0
Male	2	0	0	Positive	P-ANCA	0	58	5.86	10.1861	0.02	Survive	Survive	12	6	50	1	8.33333	5	41.6667	Focal	Focal	Focal	1	0	0	1	0	0	0	0	0	0
Male	4	0	1	Negative	0	0	28	1.2	58.6087	1.69	Survive	Survive	13	10	76.9231	0	0	3	23.0769	Focal	Focal	Focal	1	0	1	0	0	0	0	0	1	0
Male	2	1	1	Positive	C-ANCA	0	24	2.22	30.7192	17.61	Survive	Survive	11	6	54.5455	3	27.2727	2	18.1818	Focal	Focal	Focal	1	0	2	0	0	0	0	2	2	0
Female	2	0	0	Positive	P-ANCA	0	47.2	4.59	10	2.15	Survive	Survive	23	5	21.7391	3	13.0435	15	65.2174	Crescentic	Crescentic	Crescentic	1	0	0	1	0	0	0	0	0	0
Male	4	1	1	Negative	0	1	79.6	5.04	12	10.55	Survive	Death	15	4	26.6667	6	40	5	33.3333	Mixed	Mixed	Mixed	2	0	1	1	0	0	0	0	0	0
Male	4	1	0	Positive	P-ANCA	0	25.2	1.26	56	6.19	Survive	Death	13	3	23.0769	3	23.0769	7	53.8462	Mixed	Mixed	Mixed	2	0	1	0	0	0	0	0	0	0
Female	2	0	0	Positive	P-ANCA	0	18	2.04	25.6466	9.11	Survive	Survive	13	6	46.1538	3	23.0769	4	30.7692	Mixed	Mixed	Mixed	1	0	1	0	0	3	0	2	3	0
Female	4	0	1	Positive	P-ANCA	0	100.2	4.93	9	0.91	Death	Survive	26	15	57.6923	4	15.3846	7	26.9231	Focal	Focal	Focal	1	1	1	0	0	0	0	0	0	0
Male	4	0	0	Positive	P-ANCA	0	27.5	2.25	29	2.08	Survive	Death	31	12	38.7097	0	0	19	61.2903	Crescentic	Crescentic	Crescentic	3	1	0	0	1	0	0	0	0	4
Female	3	0	0	Positive	P-ANCA	0	56.8	5.48	8	5.29	Survive	Survive	15	5	33.3333	4	26.6667	6	40	Mixed	Mixed	Mixed	3	0	0	0	1	0	0	0	0	0
Female	2	0	0	Positive	P-ANCA	0	19.7	1.1	52.2506	2.38	Survive	Survive	14	8	57.1429	1	7.14286	5	35.7143	Focal	Focal	Focal	2	0	2	0	0	0	0	0	0	0
Female	2	0	0	Positive	P-ANCA	0	36.6	1.49	36.1359	6.03	Survive	Survive	20	3	15	5	25	12	60	Mixed	Mixed	Mixed	1	0	0	0	0	3	0	0	2	0
Female	4	0	0	Positive	P-ANCA	0	57	4.96	8.54508	2.9	Death	Survive	25	1	4	5	20	19	76	Mixed	Mixed	Mixed	3	0	3	1	1	0	0	0	0	0
Male	5	0	0	Positive	P-ANCA	0	40	4.52	12.4816	0.2	Death	Death	21	2	9.52381	3	14.2857	16	76.1905	Mixed	Mixed	Crescentic	2	0	2	0	0	1	0	0	0	0
Male	1	0	0	Positive	P-ANCA	0	17.6	1.06	76.447	3.59	Survive	Survive	23	9	39.1304	0	0	14	60.8696	Crescentic	Crescentic	Crescentic	2	0	0	0	1	0	0	0	0	0
Male	3	0	0	Negative	0	1	37	5.21	11.0723	4.2	Death	Survive	16	5	31.25	3	18.75	8	50	Crescentic	Crescentic	Crescentic	1	0	2	0	0	4	0	0	0	1
Female	4	0	1	Negative	0	0	20.4	2.63	18	3.4	Survive	Survive	20	11	55	2	10	7	35	Focal	Focal	Focal	3	1	0	0	1	0	0	2	1	0
Female	4	0	0	Positive	P-ANCA	0	39.8	2.51	18.7765	15.9	Death	Survive	12	2	16.6667	0	0	10	83.3333	Crescentic	Crescentic	Crescentic	1	1	0	1	0	0	0	0	0	0
Female	1	0	0	Positive	P-ANCA	0	62.4	3.19	16	0.6	Survive	Survive	26	7	26.9231	14	53.8462	5	19.2308	Sclerotic	Sclerotic	Sclerotic	2	0	0	0	0	0	0	0	0	0
Female	4	0	0	Negative	0	0	26	3.1	15	3.4	Survive	Survive	33	16	48.4848	5	15.1515	12	36.3636	Focal	Focal	Focal	3	0	1	1	1	0	0	0	0	0
Female	2	0	0	Positive	P-ANCA	0	30	1.66	32.1725	10.18	Survive	Survive	12	11	91.6667	0	0	1	8.33333	Focal	Focal	Focal	0	0	0	0	0	0	0	0	0	1
Male	3	1	1	Positive	P-ANCA	0	153	11.56	4.52339	18.36	Death	Survive	30	4	13.3333	7	23.3333	19	63.3333	Crescentic	Crescentic	Crescentic	1	0	3	1	0	1	1	2	1	1
Male	3	0	0	Negative	0	0	53	8.36	6.57427	0.08	Death	Survive	12	8	66.6667	1	8.33333	3	25	Focal	Focal	Focal	1	0	1	0	0	0	0	0	0	0
Male	3	0	1	Positive	P-ANCA	0	29	3.7	16.5428	5.42	Death	Survive	11	1	9.09091	4	36.3636	6	54.5455	Mixed	Mixed	Mixed	1	1	1	0	0	0	2	0	2	0
Male	4	1	1	Positive	P-ANCA	0	65	7.78	6.92959	0.53	Death	Survive	26	0	0	0	0	26	100	Crescentic	Crescentic	Crescentic	3	1	1	1	1	0	1	0	1	0
Female	3	0	1	Negative	0	0	14	1.44	36.0802	0.06	Death	Survive	22	6	27.2727	5	22.7273	11	50	Crescentic	Crescentic	Crescentic	3	1	0	1	1	0	0	0	1	1
Female	3	0	1	Positive	P-ANCA	0	79	6.18	6.72695	0.01	Death	Death	25	10	40	1	4	14	56	Mixed	Mixed	Mixed	1	1	1	1	0	0	0	0	1	0
Female	3	1	1	Negative	0	0	31	1.44	36.5766	0.76	Survive	Survive	19	10	52.6316	3	15.7895	6	31.5789	Focal	Focal	Focal	2	0	2	0	0	0	0	0	0	0
Female	2	1	0	Positive	P-ANCA	0	13	1.3	42.2944	6.84	Survive	Survive	10	3	30	4	40	3	30	Mixed	Mixed	Mixed	1	1	3	1	0	0	0	0	1	0
Female	4	0	1	Positive	P-ANCA	1	96	4.99	8.49577	1.31	Death	Survive	14	10	71.4286	1	7.14286	3	21.4286	Focal	Crescentic	Mixed	1	0	3	0	0	0	0	0	0	0
Male	4	0	0	Positive	P-ANCA	0	45	6.84	7.88519	3.84	Death	Death	12	1	8.33333	4	33.3333	7	58.3333	Mixed	Focal	Focal	1	0	2	0	0	0	0	1	0	0
Male	2	0	0	Negative	0	0	224.2	13.82	3.77	2.82	Death	Survive	28	1	3.57143	16	57.1429	11	39.2857	Sclerotic	Sclerotic	Sclerotic	1	0	2	0	0	0	0	0	0	0
Male	3	0	1	Positive	P-ANCA	0	75.1	10.12	5.13717	6.1	Death	Survive	10	0	0	5	50	5	50	Sclerotic	Sclerotic	Sclerotic	3	1	1	0	1	0	0	0	0	0
Male	3	0	0	Positive	P-ANCA	0	37	2.08	32.3964	0.03	Survive	Survive	11	7	63.6364	0	0	4	36.3636	Focal	Focal	Focal	1	1	0	1	0	0	1	0	1	0
Female	1	0	0	Positive	P-ANCA	0	34	2.09	28.2966	0.68	Death	Survive	10	1	10	0	0	9	90	Crescentic	Crescentic	Crescentic	1	0	0	0	0	0	1	0	1	1
Female	2	0	0	Positive	P-ANCA	0	46	1.25	44.9923	12.62	Survive	Survive	13	9	69.2308	0	0	4	30.7692	Focal	Focal	Focal	1	0	0	0	0	2	2	0	2	0
Male	2	0	0	Negative	0	1	54.6	5.82	11	2.8	Death	Survive	26	6	23.0769	2	7.69231	18	69.2308	Crescentic	Crescentic	Crescentic	1	0	0	0	0	0	0	0	0	0
Male	3	0	1	Positive	P-ANCA	0	77	8.22	6.51697	2.53	Survive	Death	25	3	12	3	12	19	76	Crescentic	Crescentic	Crescentic	1	0	2	0	0	1	0	0	0	0
Female	4	0	0	Positive	P-ANCA	0	67.1	4.29	10.0026	.	Survive	Death	12	1	8.33333	1	8.33333	10	83.3333	Crescentic	Crescentic	Crescentic	2	0	0	0	0	1	1	0	1	0
Female	3	0	1	Positive	P-ANCA	0	42	1.62	31.9867	0.77	Survive	Death	10	2	20	0	0	8	80	Crescentic	Crescentic	Crescentic	1	0	2	0	0	3	1	1	2	0
Female	2	0	1	Negative	0	1	20	1.27	43.0678	7.62	Survive	Survive	10	1	11.1111	0	0	8	80	Focal	Focal	Focal	1	0	0	0	0	1	1	1	1	0
Male	4	0	1	Positive	P-ANCA	0	65	5.41	10.2959	3.41	Death	Survive	16	6	37.5	6	37.5	4	25	Sclerotic	Sclerotic	Sclerotic	3	1	3	0	1	1	0	0	1	1
Male	4	0	1	Positive	P-ANCA	0	42	3.33	18.3258	0.73	Survive	Survive	17	4	23.5294	1	5.88235	12	70.5882	Mixed	Mixed	Mixed	1	0	0	0	0	0	0	0	1	0
Female	4	0	0	Positive	P-ANCA	0	136.7	5.62	7.39329	0.2	Death	Survive	23	3	13.0435	4	17.3913	16	69.5652	Crescentic	Crescentic	Mixed	2	0	2	1	0	0	0	0	0	0
Female	4	1	1	Positive	P-ANCA	0	54	9.05	4.21922	1.33	Death	Death	29	0	0	21	72.4138	8	27.5862	Sclerotic	Sclerotic	Sclerotic	3	0	0	1	1	0	0	0	1	0
Female	4	0	0	Positive	P-ANCA	0	28.4	1.01	53.7805	0.14	Survive	Death	13	10	76.9231	1	7.69231	2	15.3846	Focal	Focal	Focal	0	0	0	0	0	NA	NA	NA	NA	NA
Female	4	1	0	Positive	P-ANCA	0	25	3.65	12.1891	0.81	Death	Survive	22	0	0	6	27.2727	16	72.7273	Mixed	Mixed	Mixed	2	1	1	1	0	0	1	0	0	0
Female	4	0	0	Positive	P-ANCA	0	30.9	1.67	30.0544	3.31	Survive	Death	19	9	47.3684	0	0	10	52.6316	Crescentic	Crescentic	Crescentic	0	0	2	0	0	0	0	0	0	0
Female	4	0	0	Positive	Both	0	128.8	2.75	17.0359	9.33	Death	Death	12	10	83.3333	1	8.33333	1	8.33333	Focal	Focal	Focal	1	1	0	0	0	0	0	0	0	0
Male	2	0	0	Positive	P-ANCA	0	29.3	1.52	47.4349	4.14	Survive	Survive	21	7	33.3333	1	4.7619	13	61.9048	Mixed	Mixed	Mixed	2	0	2	0	0	0	0	0	0	0
Male	3	0	0	Positive	P-ANCA	0	100	13.38	3.76976	0.24	Death	Survive	13	1	7.69231	1	7.69231	11	84.6154	Crescentic	Crescentic	Crescentic	1	1	2	1	0	3	0	0	4	0
Female	4	0	1	Negative	0	0	64	4.15	10.4405	1.97	Death	Survive	18	1	5.55556	4	22.2222	13	72.2222	Mixed	Mixed	Mixed	3	1	3	1	1	NA	NA	NA	NA	NA
Male	1	0	0	Positive	P-ANCA	0	62.9	10.85	5.2231	0.1	Survive	Survive	10	0	0	3	37.5	5	50	Mixed	Mixed	Crescentic	2	1	0	1	0	0	0	0	0	0
Female	5	0	1	Negative	0	0	31	1.71	28.7211	4.41	Death	Survive	14	3	21.4286	6	42.8571	5	35.7143	Sclerotic	Sclerotic	Sclerotic	1	0	1	0	0	0	0	0	0	0
Male	4	1	1	Positive	P-ANCA	0	30.6	3.06	19.99	4.78	Survive	Death	23	6	26.087	12	52.1739	5	21.7391	Sclerotic	Sclerotic	Sclerotic	1	0	1	1	0	0	0	0	0	0
Male	4	0	0	Positive	P-ANCA	0	43	4.37	13.4714	17.61	Death	Death	35	6	17.1429	18	51.4286	11	31.4286	Sclerotic	Sclerotic	Sclerotic	1	0	0	1	0	0	0	0	0	0
Female	2	0	0	Positive	P-ANCA	0	36.8	3.15	15.5127	2.07	Survive	Survive	24	5	20.8333	2	8.33333	17	70.8333	Crescentic	Crescentic	Crescentic	1	1	0	1	0	0	0	0	0	0
Female	4	0	0	Positive	P-ANCA	0	28.2	1.91	25.9075	13.46	Survive	Death	12	6	50	0	0	6	50	Focal	Focal	Focal	0	0	0	0	0	0	0	0	0	0
Male	1	0	1	Positive	P-ANCA	0	79	4.29	14.9385	2.8	Death	Death	20	7	35	0	0	13	65	Mixed	Mixed	Mixed	1	0	2	0	0	0	0	3	2	0
Male	2	0	1	Positive	P-ANCA	0	40	5.46	10.836	0.2	Survive	Survive	13	3	23.0769	0	0	10	76.9231	Crescentic	Crescentic	Crescentic	0	0	2	0	0	0	0	0	0	1
Female	4	0	1	Positive	P-ANCA	1	67.5	5.16	8.23	6.33	Death	Survive	10	1	10	2	20	7	70	Mixed	Mixed	Mixed	3	0	3	0	1	0	0	0	0	0
Female	3	1	1	Negative	0	0	30	1.61	32.6504	8.44	Survive	Death	10	4	40	0	0	6	60	Crescentic	Crescentic	Crescentic	0	1	1	0	0	NA	NA	NA	NA	NA
Female	4	0	1	Negative	0	0	85	6.29	6.4433	0.43	Death	Death	11	1	9.09091	0	0	10	90.9091	Crescentic	Crescentic	Crescentic	1	1	3	0	0	1	0	0	1	2
Male	3	1	0	Positive	P-ANCA	0	95	4.63	12.8833	2.6	Survive	Survive	17	13	76.4706	1	5.88235	3	17.6471	Focal	Focal	Focal	1	1	1	1	0	0	0	0	0	0
Female	1	0	0	Negative	0	0	82	6.87	7.44563	0.76	Survive	Survive	28	3	10.7143	4	14.2857	21	75	Crescentic	Crescentic	Crescentic	2	0	3	1	0	0	0	1	0	0
Male	3	0	1	Positive	P-ANCA	0	22	3.64	17.1098	16.49	Death	Survive	18	7	38.8889	1	5.55556	10	55.5556	Mixed	Mixed	Mixed	1	0	3	1	0	0	2	2	2	0
Female	3	0	0	Positive	P-ANCA	0	50	5.54	7.64191	16.04	Death	Death	17	1	5.88235	8	47.0588	8	47.0588	Sclerotic	Sclerotic	Sclerotic	2	1	0	1	0	1	0	0	0	0
Male	1	0	0	Negative	0	0	20	4.76	13.4104	0.22	Survive	Survive	10	2	25	2	25	4	40	Crescentic	Crescentic	Crescentic	1	0	1	0	0	0	0	0	0	0
Female	3	0	0	Positive	P-ANCA	0	65.4	2.2	22.3669	1.71	Survive	Death	14	5	35.7143	6	42.8571	3	21.4286	Mixed	Mixed	Mixed	1	0	1	0	0	1	1	2	2	0
Female	4	0	1	Positive	C-ANCA	0	57.7	4.54	9.47966	0.34	Death	Survive	35	0	0	30	85.7143	5	14.2857	Sclerotic	Sclerotic	Sclerotic	3	0	3	1	1	0	0	0	1	0
Male	4	0	0	Positive	C-ANCA	0	65.7	3.74	15.7742	0.81	Survive	Death	21	7	33.3333	0	0	14	66.6667	Mixed	Mixed	Crescentic	1	0	3	0	0	1	0	0	2	1
Male	3	0	1	Positive	P-ANCA	0	69	3.62	16.98	5.99	Death	Survive	42	5	11.9048	9	21.4286	28	66.6667	Mixed	Mixed	Mixed	2	1	0	1	0	3	2	2	3	0
Male	2	0	0	Positive	P-ANCA	0	21	1.34	55.6488	11.13	Survive	Survive	20	8	40	4	20	8	40	Mixed	Crescentic	Mixed	1	1	0	0	0	0	0	0	0	0
Male	1	0	0	Positive	P-ANCA	0	41.1	1.5	60	7.97	Survive	Survive	10	1	11.1111	0	0	8	80	Crescentic	Crescentic	Crescentic	1	0	0	0	0	0	0	1	2	0
Male	3	0	1	Positive	C-ANCA	0	59	6.67	8.33794	2.6	Death	Survive	17	1	5.88235	5	29.4118	11	64.7059	Mixed	Crescentic	Mixed	3	0	3	0	1	4	2	3	3	0
Male	1	1	0	Positive	P-ANCA	0	79	5.11	12.3004	0.15	Death	Survive	11	1	9.09091	0	0	10	90.9091	Crescentic	Crescentic	Crescentic	1	1	2	0	0	4	0	0	0	0
Male	3	0	0	Positive	P-ANCA	0	78.8	4.1	14.7303	2.6	Survive	Death	10	3	33.3333	1	11.1111	5	50	Crescentic	Crescentic	Crescentic	2	0	0	0	0	1	0	0	1	0
Male	4	0	0	Positive	P-ANCA	0	43	3.6	16.5125	10.42	Death	Death	36	2	5.55556	10	27.7778	24	66.6667	Mixed	Mixed	Mixed	3	1	2	0	1	0	0	0	0	0
Female	3	0	0	Positive	P-ANCA	0	36	4.3	10.5001	0.36	Death	Death	33	3	9.09091	20	60.6061	10	30.303	Sclerotic	Sclerotic	Sclerotic	3	0	3	1	1	1	0	1	1	1
Male	4	0	0	Positive	P-ANCA	0	57.4	3.96	14.7671	0.03	Death	Death	12	0	0	4	33.3333	8	66.6667	Crescentic	Crescentic	Crescentic	2	0	1	1	0	1	0	0	0	0
Female	4	0	0	Positive	P-ANCA	1	61.4	2.44	19.3396	0.48	Survive	Survive	23	16	69.5652	4	17.3913	3	13.0435	Focal	Focal	Focal	1	0	0	0	0	0	0	0	0	0
Female	3	1	1	Positive	P-ANCA	0	123	10.7	3.5768	0.01	Death	Survive	12	0	0	0	0	12	100	Crescentic	Crescentic	Crescentic	3	1	2	1	1	4	0	2	0	0
Female	3	0	0	Positive	P-ANCA	0	54	6.9	5.95472	0.5	Death	Survive	16	0	0	0	0	16	100	Crescentic	Crescentic	Crescentic	3	0	2	1	1	0	0	0	1	1
Male	3	0	0	Positive	P-ANCA	0	66	8.2	6.71501	0.24	Death	Survive	16	0	0	0	0	16	100	Crescentic	Crescentic	Crescentic	3	1	2	1	1	0	1	1	3	0
Female	2	0	0	Positive	P-ANCA	0	35.6	3.1	15.805	0.12	Survive	Survive	10	5	50	1	10	4	40	Focal	Focal	Focal	1	0	0	0	0	1	0	0	1	0
Female	1	0	1	Positive	P-ANCA	0	27	1.4	41.3496	1.02	Survive	Survive	23	19	82.6087	1	4.34783	3	13.0435	Focal	Focal	Focal	1	0	0	0	0	1	2	3	1	1
Female	1	0	0	Positive	P-ANCA	0	12	6.09	8.6	4.22	Death	Death	16	0	0	15	93.75	1	6.25	Sclerotic	Sclerotic	Sclerotic	3	1	3	0	1	0	0	0	1	0
Female	2	0	0	Positive	P-ANCA	0	41.7	4.57	10.1043	2.8	Survive	Death	20	1	5	8	40	11	55	Mixed	Mixed	Mixed	3	0	2	1	1	0	0	0	1	0
Male	3	0	1	Positive	P-ANCA	0	43	3.6	17.3666	0.03	Death	Survive	18	5	27.7778	5	27.7778	8	44.4444	Mixed	Mixed	Mixed	3	1	1	0	1	0	0	0	1	0
Female	3	0	1	Positive	P-ANCA	0	59	7.4	5.60329	18.19	Survive	Death	20	5	25	4	20	11	55	Crescentic	Crescentic	Crescentic	3	0	2	1	1	0	0	1	0	0
Male	3	0	1	Positive	P-ANCA	0	84	6.8	8.12145	0.3	Death	Death	24	0	0	4	16.6667	20	83.3333	Crescentic	Crescentic	Crescentic	2	1	0	1	0	0	0	0	3	3
Male	1	0	0	Positive	P-ANCA	0	87.2	8.24	7.31656	1.99	Death	Survive	22	2	9.09091	16	72.7273	4	18.1818	Sclerotic	Sclerotic	Sclerotic	3	0	1	1	1	0	0	0	0	0
Female	1	0	1	Positive	C-ANCA	0	33.3	11.83	4.28004	21.69	Death	Survive	10	0	0	0	0	8	80	Crescentic	Crescentic	Crescentic	3	1	0	1	1	0	0	0	0	0
Male	1	0	0	Positive	P-ANCA	0	53	1.7	53.3309	999	Survive	Survive	17	2	11.7647	0	0	15	88.2353	Crescentic	Crescentic	Crescentic	1	0	0	0	0	4	0	0	4	3
Female	2	0	0	Negative	0	0	51	3.9	11.8176	9.51	Survive	Survive	25	1	4	23	92	1	4	Sclerotic	Sclerotic	Mixed	3	1	2	1	1	0	0	0	0	0
Male	3	0	0	Positive	C-ANCA	0	40.6	7.78	6.98226	4.8	Death	Survive	15	3	20	5	33.3333	7	46.6667	Mixed	Mixed	Mixed	3	0	2	1	1	0	0	0	0	0
Male	4	0	0	Negative	0	1	37	2.9	21.5301	2.6	Survive	Survive	14	7	50	4	28.5714	3	21.4286	Focal	Focal	Focal	3	0	1	0	1	0	0	3	4	0
Female	1	0	0	Positive	P-ANCA	1	25	1.9	34.4069	13.5	Survive	Survive	22	3	13.6364	1	4.54545	18	81.8182	Crescentic	Crescentic	Crescentic	2	0	0	1	0	0	0	0	0	0
Male	2	0	1	Negative	0	1	69	10.2	5.2556	6.26	Death	Survive	22	0	0	5	22.7273	17	77.2727	Crescentic	Crescentic	Crescentic	0	1	0	1	0	4	0	0	1	1
Male	1	0	0	Positive	P-ANCA	0	86	10	6.41185	2.55	Death	Death	12	0	0	9	75	3	25	Sclerotic	Sclerotic	Sclerotic	3	0	0	0	1	0	0	0	0	0
Female	4	0	1	Negative	0	0	45	3.4	13.2251	12.8	Death	Death	17	3	17.6471	9	52.9412	5	29.4118	Sclerotic	Sclerotic	Sclerotic	2	1	3	1	1	1	0	0	1	1
Male	3	0	0	Positive	P-ANCA	0	43.5	7	7.88079	0.29	Death	Death	15	1	6.66667	6	40	8	53.3333	Mixed	Mixed	Mixed	3	1	1	1	1	0	0	0	0	0
Male	1	0	0	Positive	P-ANCA	0	24	3.5	22.9271	1.28	Survive	Survive	10	3	30	0	0	7	70	Crescentic	Crescentic	Crescentic	0	1	0	0	0	0	0	0	1	0
Female	3	0	1	Positive	P-ANCA	0	43	4.4	10.211	0	Death	Survive	12	2	25	2	25	4	33.3333	Mixed	Mixed	Mixed	1	1	2	1	0	0	0	0	0	0
Male	1	0	0	Positive	P-ANCA	0	56	6.9	8.55739	3	Death	Survive	11	3	27.2727	3	27.2727	5	45.4545	Mixed	Mixed	Mixed	3	1	3	1	1	0	0	0	0	0
Female	4	0	0	Positive	P-ANCA	0	48.4	4.3	10.0409	15.01	Survive	Death	13	2	15.3846	2	15.3846	9	69.2308	Crescentic	Crescentic	Crescentic	1	0	0	0	0	0	0	1	1	0
Female	4	0	1	Positive	P-ANCA	0	56	4.6	9.37965	2.7	Death	Survive	13	2	15.3846	3	23.0769	8	61.5385	Mixed	Mixed	Mixed	1	0	0	0	0	NA	NA	NA	NA	NA
Male	3	0	1	Positive	P-ANCA	0	118	8.1	6.66552	5.03	Survive	Survive	14	12	85.7143	0	0	2	14.2857	Focal	Focal	Focal	0	1	0	1	0	0	0	0	0	0
Male	1	0	0	Positive	P-ANCA	0	65	3.9	19.6794	0.23	Survive	Survive	22	16	72.7273	0	0	6	27.2727	Focal	Focal	Focal	0	0	0	0	0	4	1	0	4	3
